# Supplementary material for: Role of CB1 Cannabinoid Receptors in Vascular Responses and Vascular Remodeling of the Aorta in Female Mice
Source: Int J Mol Sci. 2023 Nov 17;24(22):16429. doi: 10.3390/ijms242216429 (PMC10671338; doi:10.3390/ijms242216429)
Supplement: Supplementary file 1 [file ijms-24-16429-s001.zip]

Archive with 1 entries (1 files):
- ijms-2635486-supplementary.pdf
